# Supplementary material for: Financial Toxicity and Out-of-Pocket Costs for Patients with Head and Neck Cancer
Source: Curr Oncol. 2023 May 10;30(5):4922–35. doi: 10.3390/curroncol30050371 (PMC10217128; doi:10.3390/curroncol30050371)
Supplement: Supplementary file 1 [file curroncol-30-00371-s001.zip]

Archive with 1 entries (1 files):
- curroncol-2330210-supplementary.pdf
